# Supplementary material for: Chloroplast phylogenomics and divergence times of Lagerstroemia (Lythraceae)
Source: BMC Genomics. 2021 Jun 9;22:434. doi: 10.1186/s12864-021-07769-x (PMC8191006; doi:10.1186/s12864-021-07769-x)
Supplement: Supplementary file 1 — Additional file 1: Table S1. Taxa included in the present study. Collection locality and voucher information are provided for newly sequenced samples. [file 12864_2021_7769_MOESM1_ESM.xlsx]

## Sheet: Sheet1
	Species	Abbreviation in Figure 3, Figure 4, and Figure S1-S3		Accession number in Genbank	Voucher	Locality
1	L. anhuiensis	L. anhuiensis	this study	MT019856	BOP204903	Shaoyang, Hunan, China
2	L. calyculata	L. calyculata 01	this study	MT019850	BOP215968	Xishuangbanna Tropical Botanical Garden, Chinese Academy of Sciences, Mengla, China
3	L. caudata	L. caudata	this study	MT019857	BOP204906	Shaoyang, Hunan, China
4	L. excelsa	L. excelsa 01	this study	MT019858	BOP204897	Shaoyang, Hunan, China
5	L. fauriei	L. fauriei 01	this study	MT019852	BOP223076	North Carolina Wake County, USA
6	L. fauriei	L. fauriei 02	this study	MT019854	BOP223078	North Carolina Wake County, USA
7	L. floribunda	L. floribunda 01	this study	MT019849	BOP223073	Thailand
8	L. glabra	L. glabra	this study	MT019859	BOP204901	Shaoyang, Hunan, China
9	L. guilinensis	L. guilinensis 01	this study	MT019860	BOP223074	Guilin, Guangxi, China
10	L. indica	L. indica 01	this study	MT019861	BOP204848	Beijing Botanical Garden , the Chinese Academy of Sciences(CAS), Beijing, China
11	L. indica	L. indica 02	this study	MT019862	BOP204902	Shaoyang, Hunan, China
12	L. intermedia	L. intermedia 01	this study	MT019847	BOP215989	Xishuangbanna Tropical Botanical Garden, Chinese Academy of Sciences, Mengla, China
13	L. limii	L. limii 01	this study	MT019855	BOP204900	Shanghai Botanical Garden, Shanghai, China
14	L. sp.	L. sp. 01	this study	MT019844	BOP215983	Xishuangbanna Tropical Botanical Garden, Chinese Academy of Sciences, Mengla, China
15	L. sp.	L. sp. 03	this study	MT019846	BOP215991	Shaoyang, Hunan, China
16	L. sp.	L. sp. 02	this study	MT019845	BOP215996	Shaoyang, Hunan, China
17	L. speciosa	L. speciosa 02	this study	MT019848	BOP215976	Xishuangbanna Tropical Botanical Garden, Chinese Academy of Sciences, Mengla, China
18	L. speciosa	L. speciosa 01	this study	MT019863	BOP215978	Xishuangbanna Tropical Botanical Garden, Chinese Academy of Sciences, Mengla, China
19	L. tomentosa	L. tomentosa 01	this study	MT019851	BOP215982	Xishuangbanna Tropical Botanical Garden, Chinese Academy of Sciences, Mengla, China
20	L. villosa	L. villosa	this study	MT019853	BOP204898	Shaoyang, Hunan, China
	L. calyculata	L. calyculata 02	Genbank	MK881636
	L. excelsa	L. excelsa 02	Genbank	MK881635
	L. floribunda	L. floribunda 02	Genbank	KX765488
	L. guilinensis	L. guilinensis 02	Genbank	KU885923
	L. intermedia	L. intermedia 02	Genbank	KX852427
	L. limii	L. limii 02	Genbank	MK881627
	L. tomentosa	L. tomentosa 02	Genbank	MK881632
	L. fauriei	L. fauriei 03	Genbank	KT358807
	L. indica	L. indica 03	Genbank	KF572028
	L. speciosa	L. speciosa 03	Genbank	KU821692
	L. indica	L. indica 04	Genbank	KX263727
	L. speciosa	L. speciosa 04	Genbank	KX572149
	L. siamica	L. siamica	Genbank	MK881628
	L. subcostata	L. subcostata	Genbank	KF572029
	L. venusta	L. venusta	Genbank	MK881630
